# Supplementary material for: The Genetic Background and Culture Medium Only Marginally Affect the In Vitro Evolution of Pseudomonas aeruginosa Toward Colistin Resistance
Source: Antibiotics (Basel). 2025 Jun 13;14(6):601. doi: 10.3390/antibiotics14060601 (PMC12189927; doi:10.3390/antibiotics14060601)
Supplement: Supplementary file 1 [file antibiotics-14-00601-s001.zip]

Archive with 2 entries (2 files):
- Table S1.xlsx
- Supplementary material_revised.pdf
