# Supplementary material for: The Genetic Background and Culture Medium Only Marginally Affect the In Vitro Evolution of Pseudomonas aeruginosa Toward Colistin Resistance
Source: Antibiotics (Basel). 2025 Jun 13;14(6):601. doi: 10.3390/antibiotics14060601 (PMC12189927; doi:10.3390/antibiotics14060601)
Supplement: Supplementary file 1 [file antibiotics-14-00601-s001.zip › Table S1.xlsx]

## Sheet: PAO1_ASM
	STRAIN	TYPE	REF	ALT	EVIDENCE	FTYPE	NT_POS	AA_POS	EFFECT	LOCUS_TAG	GENE	PRODUCT
	PAO1 ColR ASM1	del	AGCGCTGCGCTCGG	AG	AG:56 AGCGCTGCGCTCGG:0	CDS	570/1035	190/344	disruptive_inframe_deletion c.570_581delCTCGGCGCTGCG p.Ser191_Arg194del	PA0395	pilT	twitching motility protein PilT
		snp	T	G	G:55 T:0	CDS	743/1641	248/546	missense_variant c.743T>G p.Leu248Arg	PA1907		hypothetical protein
		del	GGCGCGCGCGCT	GGCGCGCGCT	GGCGCGCGCT:16 GGCGCGCGCGCT:6	CDS	86/939	29/312	frameshift_variant c.86_87delGC p.Arg29fs	PA0936	lpxO2	lipopolysaccharide biosynthetic protein LpxO2
		snp	A	C	C:57 A:0	CDS	3485/3831	1162/1276	missense_variant c.3485T>G p.Leu1162Arg	PA4476		hypothetical protein
		snp	A	G	G:48 A:0	CDS	533/1128	178/375	missense_variant c.455A>G p.His152Arg	PA4774	speE2	SpeE2
		snp	T	G	G:50 T:0	CDS	32/666	11/221	missense_variant c.32T>G p.Leu11Arg	PA4776	pmrA	PmrA: two-component regulator system response regulator PmrA
	PAO1 ColR ASM2	del	GCCTCGACGCGGTACGGCGCAAGGCCATCGAGCGTGGCCTGATGAGCGCCGACAGCGAC	GC	GC:16 GCCTCGACGCGGTACGGCGCAAGGCCATCGAGCGTGGCCTGATGAGCGCCGACAGCGAC:0	CDS	6280/7419	2094/2472	conservative_inframe_deletion c.6280_6336delGACGCGGTACGGCGCAAGGCCATCGAGCGTGGCCTGATGAGCGCCGACAGCGACCTC p.Asp2094_Leu2112del	PA0413	chpA	component of chemotactic signal transduction system
		snp	G	A	A:42 G:0	CDS	65/840	22/279	missense_variant c.65C>T p.Ala22Val	PA2023	galU	UTP--glucose-1-phosphate uridylyltransferase
		ins	GAAGAAGC	GAAAGAAGC	GAAAGAAGC:61 GAAGAAGC:0	CDS	597/1470	199/489	frameshift_variant c.596dupA p.Lys200fs	PA4292	pitA	phosphate transporter, PitA
		del	GAC	GC	GC:27 GAC:6	CDS	188/1128	63/375	frameshift_variant c.110delA p.Asp37fs	PA4774	speE2	SpeE2
		snp	G	A	A:56 G:0	CDS	82/1434	28/477	missense_variant c.82G>A p.Val28Met	PA4777	pmrB	PmrB: two-component regulator system signal sensor kinase PmrB
	PAO1 ColR ASM3	snp	A	T	T:58 A:0	CDS	769/1395	257/464	missense_variant c.769T>A p.Tyr257Asn	PA3559		probable nucleotide sugar dehydrogenase
		ins	GCG	GGCGCCG	GGCGCCG:42 GCG:0	CDS	815/2760	272/919	frameshift_variant c.814_815insGCGC p.Ala272fs	PA3115	fimV	Motility protein FimV
		del	TCAGCAGCAGCAGG	TCAGCAGCAGG	TCAGCAGCAGG:36 TCAGCAGCAGCAGG:0	CDS	597/1761	199/586	conservative_inframe_deletion c.595_597delCTG p.Leu199del	PA3074		hypothetical protein
		del	GTTGCGCCTTGCCGTCGCGCCAGTCGAACCAGAAGTCGCCGCCGGCCTTGGCCCGGACGATCGTCCATTCCTGGGTCAGACCGGCCGGCAACCAT	GT	GT:11 GTTGCGCCTTGCCGTCGCGCCAGTCGAACCAGAAGTCGCCGCCGGCCTTGGCCCGGACGATCGTCCATTCCTGGGTCAGACCGGCCGGCAACCAT:0	CDS	803/3831	237/1276	conservative_inframe_deletion c.711_803delATGGTTGCCGGCCGGTCTGACCCAGGAATGGACGATCGTCCGGGCCAAGGCCGGCGGCGACTTCTGGTTCGACTGGCGCGACGGCAAGGCGCA p.Trp238_Gln268del	PA4476		hypothetical protein
		snp	G	A	A:66 G:0	CDS	882/1128	294/375	stop_gained c.804G>A p.Trp268*	PA4774	speE2	SpeE2
		snp	T	C	C:86 T:0	CDS	485/1434	162/477	missense_variant c.485T>C p.Leu162Pro	PA4777	pmrB	PmrB: two-component regulator system signal sensor kinase PmrB
		del	TGA	TA	TA:67 TGA:0	CDS	117/804	39/267	frameshift_variant c.117delG p.Met39fs	PA5194	lpxT	lipid A 4′-dephospho-1-triphosphate

## Sheet: PAO1_HS
	STRAIN	TYPE	REF	ALT	EVIDENCE	FTYPE	NT_POS	AA_POS	EFFECT	LOCUS_TAG	GENE	PRODUCT
	PAO1 ColR HS1	snp	C	A	A:13 C:0	CDS	1057/1347	353/448	missense_variant c.1057G>T p.Gly353Cys	PA1180	phoQ	two-component sensor PhoQ
		snp	G	A	A:11 G:2	CDS	208/603	70/200	stop_gained c.208C>T p.Gln70*	PA1178	oprH	PhoP/Q and low Mg2+ inducible outer membrane protein H1 precursor
		snp	T	C	C:7 T:3	CDS	50/375	17/124	missense_variant c.50T>C p.Leu17Pro	PA4315	mvaT	transcriptional regulator MvaT, P16 subunit
	PAO1 ColR HS2	snp	G	A	A:21 G:0	CDS	649/720	217/239	missense_variant c.649C>T p.Arg217Trp	PA1430	lasR	transcriptional regulator LasR
		del	GGCGCGCGCGCT	GGCGCGCGCT	GGCGCGCGCT:11 GGCGCGCGCGCT:0	CDS	86/939	29/312	frameshift_variant c.86_87delGC p.Arg29fs	PA0936	lpxO2	lipopolysaccharide biosynthetic protein LpxO2
		del	TCGGCGGCGGCGA	TCGGCGGCGA	TCGGCGGCGA:25 TCGGCGGCGGCGA:0	CDS	419/1128	140/375	disruptive_inframe_deletion c.341_343delGCG p.Gly114del	PA4774	speE2	SpeE2
		snp	G	A	A:27 G:0	CDS	448/1434	150/477	missense_variant c.448G>A p.Glu150Lys	PA4777	pmrB	PmrB: two-component regulator system signal sensor kinase PmrB
		snp	T	C	C:18 T:0
		snp	T	C	C:16 T:0
		complex	CTCCGGGG	TCCCAGGA	TCCCAGGA:9 CTCCGGGG:0
	PAO1 ColR HS3	snp	G	A	A:90 G:0	CDS	135/237	45/78	missense_variant c.135G>A p.Met45Ile	PA2966	acpP	acyl carrier protein
		snp	G	A	A:41 G:0	CDS	649/720	217/239	missense_variant c.649C>T p.Arg217Trp	PA1430	lasR	transcriptional regulator LasR
		del	TCGGCGGCGGCGA	TCGGCGGCGA	TCGGCGGCGA:34 TCGGCGGCGGCGA:0	CDS	419/1128	140/375	disruptive_inframe_deletion c.341_343delGCG p.Gly114del	PA4774	speE2	SpeE2
		snp	G	A	A:29 G:0	CDS	448/1434	150/477	missense_variant c.448G>A p.Glu150Lys	PA4777	pmrB	PmrB: two-component regulator system signal sensor kinase PmrB

## Sheet: PAO1_MH
	STRAIN	TYPE	REF	ALT	EVIDENCE	FTYPE	NT_POS	AA_POS	EFFECT	LOCUS_TAG	GENE	PRODUCT
	PAO1 ColR MH1	snp	G	T	T:75 G:0	CDS	879/1062	293/353	missense_variant c.879G>T p.Met293Ile	PA3646	lpxD	UDP-3-O-[3-hydroxylauroyl] glucosamine N-acyltransferase
		snp	G	A	A:56 G:0	CDS	739/1434	247/477	missense_variant c.739G>A p.Ala247Thr	PA4777	pmrB	PmrB: two-component regulator system signal sensor kinase PmrB
	PAO1 ColR MH2	snp	G	T	T:113 G:0	CDS	879/1062	293/353	missense_variant c.879G>T p.Met293Ile	PA3646	lpxD	UDP-3-O-[3-hydroxylauroyl] glucosamine N-acyltransferase
		snp	G	A	A:68 G:1	CDS	739/1434	247/477	missense_variant c.739G>A p.Ala247Thr	PA4777	pmrB	PmrB: two-component regulator system signal sensor kinase PmrB
	PAO1 ColR MH3	snp	T	C	C:26 T:0	CDS	875/1434	292/477	missense_variant c.875T>C p.Met292Thr	PA4777	pmrB	PmrB: two-component regulator system signal sensor kinase PmrB
		del	AGAACGAACGAACG	AGAACGAACG	AGAACGAACG:16 AGAACGAACGAACG:0	CDS	7/780	2/259	frameshift_variant c.4_7delCGTT p.Val5fs	PA5485	ampDh2	AmpDh2

## Sheet: PA14_ASM
	STRAIN	TYPE	REF	ALT	EVIDENCE	FTYPE	NT_POS	AA_POS	EFFECT	LOCUS_TAG	GENE	PRODUCT
	PA14 ColR ASM1	snp	C	A	A:59 C:4	CDS	2296/2385	766/794	missense_variant c.2296C>A p.Pro766Thr	PA14_17150	bamA	outer membrane antigen
		snp	G	T	T:39 G:6	CDS	147/1428	49/475	synonymous_variant c.147C>A p.Ala49Ala	PA14_18520	algK	alginate biosynthetic protein AlgK
		del	ATG	AG	AG:49 ATG:0	CDS	615/1128	205/375	frameshift_variant c.615delT p.Tyr205fs	PA14_63120	speE2	SpeE2
		del	CGCTGCTGCTG	CGCTGCTG	CGCTGCTG:49 CGCTGCTGCTG:0	CDS	514/1434	172/477	conservative_inframe_deletion c.514_516delCTG p.Leu172del	PA14_63160	pmrB	PmrB: two-component regulator system signal sensor kinase PmrB
	PA14 ColR ASM2	snp	C	T	T:60 C:0	CDS	799/873	267/290	missense_variant c.799C>T p.Arg267Cys	PA14_23860	accD	acetyl-CoA carboxylase subunit beta
		snp	G	A	A:33 G:0	CDS	1475/1527	492/508	missense_variant c.1475G>A p.Arg492His	PA14_41710		hypothetical protein
		del	TGCGCTGGGCGCTGGG	TGCGCTGGG	TGCGCTGGG:18 TGCGCTGGGCGCTGGG:0	CDS	456/483	152/160	frameshift_variant c.456_462delGCTGGGC p.Leu153fs	PA14_63110	speD2	S-adenosylmethionine decarboxylase
		snp	C	A	A:35 C:0	CDS	787/1434	263/477	missense_variant c.787C>A p.Gln263Lys	PA14_63160	pmrB	PmrB: two-component regulator system signal sensor kinase PmrB
	PA14 ColR ASM3	snp	G	A	A:25 G:0	CDS	635/777	212/258	missense_variant c.635G>A p.Arg212Gln	PA14_17210	lpxA	UDP-N-acetylglucosamine acyltransferase
		del	GATCGCCGGCTTACCGAGCATCT	GT	GT:35 GATCGCCGGCTTACCGAGCATCT:0	CDS	1985/2124	655/707	disruptive_inframe_deletion c.1965_1985delGATGCTCGGTAAGCCGGCGAT p.Glu655_Ile662delinsAsp	PA14_45680	flhA	flagellar biosynthesis protein FlhA
		del	ACCGCCGCCGCCGCCA	ACCGCCGCCGCCA	ACCGCCGCCGCCA:26 ACCGCCGCCGCCGCCA:0	CDS	1267/1470	423/489	conservative_inframe_deletion c.1267_1269delGCC p.Ala423del	PA14_55770	pitA	phosphate transporter
		del	TGCGCTGGGCGCTGGG	TGCGCTGGG	TGCGCTGGG:18 TGCGCTGGGCGCTGGG:0	CDS	456/483	152/160	frameshift_variant c.456_462delGCTGGGC p.Leu153fs	PA14_63110	speD2	S-adenosylmethionine decarboxylase
		ins	CGCGGTGGAGG	CGCGGTGGAGGCGGTGGAGG	CGCGGTGGAGGCGGTGGAGG:11 CGCGGTGGAGG:2	CDS	646/1434	216/477	conservative_inframe_insertion c.637_645dupGAGGCGGTG p.Glu213_Val215dup	PA14_63160	pmrB	PmrB: two-component regulator system signal sensor kinase PmrB

## Sheet: PA14_HS
	STRAIN	TYPE	REF	ALT	EVIDENCE	FTYPE	NT_POS	AA_POS	EFFECT	LOCUS_TAG	GENE	PRODUCT
	PA14 ColR HS1	snp	A	G	G:38 A:0	CDS	112/777	38/258	missense_variant c.112A>G p.Thr38Ala	PA14_17210	lpxA	UDP-N-acetylglucosamine acyltransferase
		snp	T	A	A:43 T:0	CDS	388/984	130/327	missense_variant c.388T>A p.Tyr130Asn	PA14_41730		hypothetical protein
		snp	G	A	A:35 G:0	CDS	448/603	150/200	stop_gained c.448C>T p.Gln150*	PA14_49200	oprH	PhoP/Q and low Mg2+ inducible outer membrane protein
		snp	A	C	C:26 A:1	CDS	488/939	163/312	missense_variant c.488A>C p.Asp163Ala	PA14_52150	lpxO2	lipopolysaccharide biosynthetic protein LpxO2
		del	ACCTCGGCGCCCTCGGCGCC	ACCTCGGCGCC	ACCTCGGCGCC:25 ACCTCGGCGCCCTCGGCGCC:0	CDS	772/2829	258/942	conservative_inframe_deletion c.772_780delCTCGGCGCC p.Leu258_Ala260del	PA14_64230	retS	RetS (regulator of exopolysaccharide and Type III secretion)
		genomic rearrangement (putative large-scale inversion) involving phoQ and the intergenic region between between PA14_22230 and PA14_22240				CDS	666/1347	222/448	gene disruption	PA14_49170	phoQ	two-component sensor PhoQ
	PA14 ColR HS2	snp	G	A	A:13 G:0	CDS	443/687	148/228	missense_variant c.443G>A p.Gly148Asp	PA14_08910	rpsC	30S ribosomal protein S3
		del	CGGTA	CGTA	CGTA:8 CGGTA:0	CDS	2798/3582	933/1193	frameshift_variant c.2798delG p.Gly933fs	PA14_24490	pelB	hypothetical protein
		snp	G	A	A:16 G:0	CDS	208/603	70/200	stop_gained c.208C>T p.Gln70*	PA14_49200	oprH	PhoP/Q and low Mg2+ inducible outer membrane protein
		snp	G	A	A:11 G:0	CDS	44/1308	15/435	missense_variant c.44G>A p.Arg15His	PA14_49890	tpbB	diguanylate cyclase TpbB
		snp	G	A	A:9 G:0	CDS	194/912	65/303	missense_variant c.194C>T p.Thr65Ile	PA14_57260	lpxC	UDP-3-O-[3-hydroxymyristoyl] N-acetylglucosamine deacetylase
		del	TGGGCCGGGTCCGCGTGGGCGCCCGGCTGG	TG	deletion identified by PCR and Sanger sequencing, as the region was not covered by reads.	CDS	1092/1347	364/448	frameshift_variant c.1092_1119delGGGCCGGGTCCGCGTGGGCGCCCGGCTG p.Arg368fs	PA14_49170	phoQ	two-component sensor PhoQ
	PA14 ColR HS3	snp	T	C	C:20 T:0	CDS	1258/1527	420/508	missense_variant c.1258T>C p.Phe420Leu	PA14_41710		hypothetical protein
		snp	G	A	A:10 G:0	CDS	1018/1218	340/405	missense_variant c.1018G>A p.Glu340Lys	PA14_43690	fabB	3-oxoacyl-ACP synthase
		snp	G	A	A:12 G:0	CDS	245/912	82/303	missense_variant c.245C>T p.Ala82Val	PA14_57260	lpxC	UDP-3-O-[3-hydroxymyristoyl] N-acetylglucosamine deacetylase
		del	CGGGGGTGGCC	CGGGGTGGCC	CGGGGTGGCC:8 CGGGGGTGGCC:0	CDS	475/483	159/160	frameshift_variant c.475delG p.Val159fs	PA14_63110	speD2	S-adenosylmethionine decarboxylase
		snp	G	A	A:18 G:0	CDS	44/666	15/221	missense_variant c.44G>A p.Gly15Asp	PA14_63150	pmrA	two-component response regulator
		snp	T	C	C:16 T:0	CDS	17/1905	6/634	missense_variant c.17T>C p.Val6Ala	PA14_68360	fabY	beta-ketoacyl synthase

## Sheet: PA14_MH
	STRAIN	TYPE	REF	ALT	EVIDENCE	FTYPE	NT_POS	AA_POS	EFFECT	LOCUS_TAG	GENE	PRODUCT
	PA14 ColR MH1	snp	G	A	A:19 G:0	CDS	1918/2385	640/794	missense_variant c.1918G>A p.Glu640Lys	PA14_17150	bamA	outer membrane antigen
		del	CGGGGGTGGCC	CGGGGTGGCC	CGGGGTGGCC:7 CGGGGGTGGCC:2	CDS	475/483	159/160	frameshift_variant c.475delG p.Val159fs	PA14_63110	speD2	S-adenosylmethionine decarboxylase
		snp	C	T	T:13 C:0	CDS	518/1434	173/477	missense_variant c.518C>T p.Ala173Val	PA14_63160	pmrB	PmrB: two-component regulator system signal sensor kinase PmrB
	PA14 ColR MH2	snp	A	G	G:86 A:0	CDS	238/534	80/177	missense_variant c.238A>G p.Lys80Glu	PA14_08710	nusG	transcription antitermination protein NusG
		snp	A	C	C:51 A:0	CDS	779/1347	260/448	missense_variant c.779T>G p.Val260Gly	PA14_49170	phoQ	two-component sensor PhoQ
		snp	A	C	C:48 A:0	CDS	139/2106	47/701	missense_variant c.139A>C p.Thr47Pro	PA14_70470	spoT	guanosine-3',5'-bis(diphosphate) 3'-pyrophosphohydrolase
	PA14 ColR MH3	ins	CTTGG	CTTTGG	CTTTGG:42 CTTGG:0	CDS	285/378	95/125	frameshift_variant c.285_286insA p.Pro97fs	PA14_44650		hypothetical protein
		ins	AGCAGC	AGCAGGCAGC	AGCAGGCAGC:28 AGCAGC:0	CDS	1041/1347	347/448	frameshift_variant c.1041_1042insCTGC p.Leu349fs	PA14_49170	phoQ	two-component sensor PhoQ
		snp	T	C	C:43 T:0	CDS	68/678	23/225	missense_variant c.68A>G p.Gln23Arg	PA14_49180	phoP	two-component response regulator PhoP
		snp	G	A	A:35 G:0	CDS	487/939	163/312	missense_variant c.487G>A p.Asp163Asn	PA14_52150	lpxO2	lipopolysaccharide biosynthetic protein LpxO2
